# Supplementary material for: Longitudinal Effects of Glecaprevir/Pibrentasvir on Liver Function, Fibrosis, and Hepatocellular Carcinoma Risk in Chronic Hepatitis C: A Prospective Multicenter Cohort Study
Source: Medicina (Kaunas). 2025 Sep 4;61(9):1601. doi: 10.3390/medicina61091601 (PMC12471995; doi:10.3390/medicina61091601)
Supplement: Supplementary file 1 [file medicina-61-01601-s001.zip]

Archive with 1 entries (1 files):
- medicina-3744997-supplementary.pdf
